# Supplementary material for: Silencing of Long Non-coding RNA NEAT1 Upregulates miR-195a to Attenuate Intervertebral Disk Degeneration via the BAX/BAK Pathway
Source: Front Mol Biosci. 2020 Aug 11;7:147. doi: 10.3389/fmolb.2020.00147 (PMC7433405; doi:10.3389/fmolb.2020.00147)
Supplement: Supplementary file 2 [file Data_Sheet_1.ZIP]

Archive with 51 entries (34 files):
- Original WB images/
- Original WB images/FIG1/
- Original WB images/FIG1/Collagen II.tif
- Original WB images/FIG1/GAPDH 1.tif
- Original WB images/FIG1/GAPDH 2.tif
- Original WB images/FIG1/GAPDH 3.tif
- Original WB images/FIG1/GAPDH 4.tif
- Original WB images/FIG1/MMP-3.tif
- Original WB images/FIG1/TIMP-1.tif
- Original WB images/FIG1/cleaved-caspase3.tif
- Original WB images/FIG2/
- Original WB images/FIG2/D/
- Original WB images/FIG2/D/Collagen II.tif
- Original WB images/FIG2/D/GAPDH.tif
- Original WB images/FIG2/E/
- Original WB images/FIG2/E/GAPDH.tif
- Original WB images/FIG2/E/TIMP-1.tif
- Original WB images/FIG2/F/
- Original WB images/FIG2/F/GAPDH.tif
- Original WB images/FIG2/F/MMP-3.tif
- Original WB images/FIG3/
- Original WB images/FIG3/A/
- Original WB images/FIG3/A/BAX.tif
- Original WB images/FIG3/A/GAPDH.tif
- Original WB images/FIG3/B/
- Original WB images/FIG3/B/BAX.tif
- Original WB images/FIG3/B/GAPDH.tif
- Original WB images/FIG3/C/
- Original WB images/FIG3/C/BAX.tif
- Original WB images/FIG3/C/GAPDH.tif
- Original WB images/FIG3/E/
- Original WB images/FIG3/E/Collagen II.tif
- Original WB images/FIG3/E/GAPDH.tif
- Original WB images/FIG3/F/
- Original WB images/FIG3/F/GAPDH.tif
- Original WB images/FIG3/F/MMP-3.tif
- Original WB images/FIG4/
- Original WB images/FIG4/C/
- Original WB images/FIG4/C/BAX.tif
- Original WB images/FIG4/C/GAPDH.tif
- Original WB images/FIG4/D/
- Original WB images/FIG4/D/BAX.tif
- Original WB images/FIG4/D/GAPDH.tif
- Original WB images/FIG5/
- Original WB images/FIG5/A/
- Original WB images/FIG5/A/Collagen II.tif
- Original WB images/FIG5/A/GAPDH 1.tif
- Original WB images/FIG5/A/GAPDH 2.tif
- Original WB images/FIG5/A/GAPDH 3.tif
- Original WB images/FIG5/A/MMP-3.tif
- Original WB images/FIG5/A/TIMP-1.tif
